# Supplementary material for: Experimental data on demographic, functional and structures of patients with schizophrenia and schizophrenia-dementia
Source: Data Brief. 2020 Sep 7;32:106286. doi: 10.1016/j.dib.2020.106286 (PMC7495009; doi:10.1016/j.dib.2020.106286)
Supplement: Supplementary file 1 [file mmc1.xml]

<?xml version="1.0" encoding="utf-8" standalone="no"?>
<data>
  <datasets>
    <author>juan.rivas@FVL.ORG.CO;juan.c.rivas@correounivalle.edu.co;jcrn12@gmail.com</author>
    <type>1</type>
    <dataset>
      <name>Control - Schizophrenia - Schizophrenia-Dementia</name>
      <caption />
      <description>Demographic data, neuropsychological profiles and measurements of brain morphometry, using MRI, of three groups of patients are presented. A control group (CG) with 15 patients, a schizophrenics without dementia (SND) group with 10 patients, and a schizophrenics with dementia (SWD) group with 10 patients constituted the observed sample. Results of 21 neuropsychological tests and 11 brain structure measurements  are included. </description>
      <filetype>
        <name />
      </filetype>
      <filesize />
      <source>0</source>
      <sourcename>Original Data</sourcename>
      <access>
        <type>1</type>
        <name>Data available in data repository</name>
        <reponame>Zenodo</reponame>
        <PersistentId>10.5281/zenodo.3901876</PersistentId>
        <deeplinkurl>https://zenodo.org/record/3901876#.Xu1w2G5FxPb</deeplinkurl>
      </access>
    </dataset>
  </datasets>
</data>
